# Supplementary material for: P2X7 Receptors and TMEM16 Channels Are Functionally Coupled with Implications for Macropore Formation and Current Facilitation
Source: Int J Mol Sci. 2021 Jun 18;22(12):6542. doi: 10.3390/ijms22126542 (PMC8234106; doi:10.3390/ijms22126542)
Supplement: Supplementary file 1 [file ijms-22-06542-s001.zip]

Archive with 1 entries (1 files):
- ijms-1245268-supplementary.pdf
